# Supplementary material for: Histone Methylation by SETD1A Protects Nascent DNA through the Nucleosome Chaperone Activity of FANCD2
Source: Mol Cell. 2018 Jul 5;71(1):25–41.e6. doi: 10.1016/j.molcel.2018.05.018 (PMC6039718; doi:10.1016/j.molcel.2018.05.018)
Supplement: Table S1. Average Values, SEM, and p Values for Fork Degradation Experiments, Related to Figures 3, 4, 5, 6, and 7 — The average tract length ratios (IdU:CldU) and SEM for all nascent strand degradation experiments are collated, along with the p values obtained for each condition relative to relevant control cells (denoted with ‘-’). ND, not determined. [file mmc2.xlsx]

## Sheet: Sheet1
	Table S1, related to Figures 3-7: Average values, SEM and p values for fork degradation experiments.
	Relates to	Condition	Mean IdU:CldU ratio	SEM	p value	Notes
	Fig 3A	Con siRNA	0.99	0.01	-
		SETD1A siRNA	0.98	0.01	0.25
		SETD1B siRNA	1.03	0.01	0.44
		Con siRNA + HU	1	0.02	-
		SETD1A siRNA + HU	0.66	0.03	<0.001
		SETD1B siRNA + HU	1	0.02	0.77
	Fig 3B	Con siRNA	0.99	0.01	-
		BOD1L siRNA	1.01	0.02	0.77
		SETD1A siRNA	0.98	0.01	0.25
		SETD1A/BOD1L siRNA	0.98	0.02	0.37
		Con siRNA + HU	1	0.02	-
		BOD1L siRNA + HU	0.64	0.03	<0.001
		SETD1A siRNA + HU	0.66	0.03	<0.001
		SETD1A/BOD1L siRNA + HU	0.66	0.04	<0.001
	Fig 3C	Con siRNA + HU	1.01	0.04	-
		SETD1A siRNA + HU	0.7	0.03	<0.001
		SMARCAL1 siRNA + HU	0.99	0.03	0.81
		SETD1A/SMARCAL1 siRNA + HU	0.98	0.02	0.32
	Fig 3C	Con siRNA + HU	1	0.0315937	-
		SETD1A siRNA + HU	0.692249	0.0128337	<0.001
		BRCA2 siRNA + HU	0.703551	0.0187635	<0.001
		SETD1A/BRCA2 siRNA + HU	0.710036	0.00810129	<0.001
	Fig 3E and 3F	Con siRNA + HU	1.00046	0.00587246	-
		SETD1A siRNA + HU	0.662712	0.0261936	<0.001
		KMT2D siRNA + HU	0.998383	0.00859007	0.84
		SETD1A/KMT2D siRNA + HU	0.71476	0.0194975	<0.001
		BRCA2 siRNA + HU	0.67	0.02	<0.001
		BRCA2/KMT2D siRNA + HU	0.95472	0.0121741	0.41
		KMT2C siRNA + HU	1.01571	0.00614129	0.73
		SETD1A/KMT2C siRNA + HU	0.678159	0.00453911	<0.001
		BRCA2/KMT2C siRNA + HU	0.925103	0.00300177	0.2
	Fig 4D	Con siRNA	0.97	0.01	-	FL SETD1A
		SETD1A siRNA	0.99	0.01	0.72	FL SETD1A
		SETD1A siRNA + DOX	0.98	0.01	0.92	FL SETD1A
		Con siRNA + HU	1.02	0.02	-	FL SETD1A
		SETD1A siRNA + HU	0.69	0.01	<0.001	FL SETD1A
		SETD1A siRNA +DOX + HU	1.01	0.02	0.42	FL SETD1A
		Con siRNA	1	0.01	-	DSET SETD1A
		SETD1A siRNA	0.98	0.02	0.25	DSET SETD1A
		SETD1A siRNA + DOX	0.99	0.01	0.81	DSET SETD1A
		Con siRNA + HU	1	0.02	-	DSET SETD1A
		SETD1A siRNA + HU	0.7	0.01	<0.001	DSET SETD1A
		SETD1A siRNA +DOX + HU	0.7	0.01	<0.001	DSET SETD1A
		Con siRNA	1.01	0.01	-	DRRM SETD1A
		SETD1A siRNA	1.01	0.01	0.13	DRRM SETD1A
		SETD1A siRNA + DOX	1.02	0.02	0.77	DRRM SETD1A
		Con siRNA + HU	1.01	0.01	-	DRRM SETD1A
		SETD1A siRNA + HU	0.69	0.02	<0.001	DRRM SETD1A
		SETD1A siRNA + DOX + HU	1	0.01	0.9	DRRM SETD1A
	Fig 5D	H3.1-GFP WT	1.01	0.01	-
		H3.1-GFP K4A cl.B1	1.03	0.02	0.64
		H3.1-GFP K4A cl.D1	1.02	0.01	0.6
		H3.1-GFP WT + HU	0.96	0.01	-
		H3.1-GFP K4A cl.B1 + HU	0.67	0.04	< 0.001
		H3.1-GFP K4A cl.D1 + HU	0.68	0.03	< 0.001
	Fig 5E	H3.1-GFP WT + Con siRNA + HU	1.00237	0.00631763	-
		H3.1-GFP WT + SETD1A siRNA + HU	0.694008	0.0450208	<0.001
		H3.1-GFP K4A cl.D1 + Con siRNA + HU	0.761686	0.0495698	-
		H3.1-GFP K4A cl.D1 + SETD1A siRNA + HU	0.682687	0.0315519	0.71
	Fig 6C	Con siRNA + HU	1.02	0.04	-
		SETD1A siRNA + HU	0.74	0.02	< 0.001
		CHD1 siRNA + HU	1	0.04	0.17
		SETD1A/CHD1 siRNA + HU	0.74	0.03	< 0.001
		CHD4 siRNA + HU	1.02	0.01	0.6
		SETD1A/CHD4 siRNA + HU	1.03	0.04	0.33
	Fig 7A	Con siRNA + HU	0.99	0.01	-
		SETD1A siRNA + HU	0.65	0.04	< 0.001
		FANCD2 siRNA + HU	0.71	0.03	< 0.001
		SETD1A/FANCD2 siRNA + HU	0.69	0.01	< 0.001
	Fig 7B	H3.1-GFP WT + Con siRNA + HU	1.0025	0.00111364	-
		H3.1-GFP WT + FANCD2 siRNA + HU	0.732109	0.0301697	< 0.001
		H3.1-GFP K4A + Con siRNA + HU	0.763575	0.0700514	< 0.001
		H3.1-GFP K4A + FANCD2 siRNA + HU	0.713429	0.0679624	< 0.001
	Fig 7D	DT40 + HU	1.05	0.02	-
		fancd2 + HU	0.73	0.03	< 0.001
		fancd2 + WT chFANCD2 + HU	1.04	0.02	0.383
		fancd2 + R305W chFANCD2 + HU	0.73	0.02	< 0.001
		fancd2 + K563R chFANCD2 + HU	0.7	0.05	< 0.001
	Fig S2E and S2F	Con siRNA	0.99	0.01	-
		SETD1A siRNA	0.98	0.01	0.25
		SETD1A/DNA2 siRNA	0.99	0.01	0.34
		SETD1A/BLM siRNA	1	0.02	0.61
		SETD1A/FBH1 siRNA	1.02	0.01	0.2
		SETD1A/EXO1 siRNA	ND	ND	ND
		SETD1A/MRE11 siRNA	ND	ND	ND
		BRCA2 siRNA	ND	ND	ND
		BRCA2/MRE11 siRNA	ND	ND	ND
		Con siRNA + HU	1.01	0.02	-
		SETD1A siRNA + HU	0.67	0.03	<0.001
		SETD1A/DNA2 siRNA + HU	0.92	0.03	0.28
		SETD1A/BLM siRNA + HU	1.02	0.02	0.95
		SETD1A/FBH1 siRNA + HU	1.04	0.03	0.11
		SETD1A/EXO1 siRNA + HU	0.688024	0.0509975	<0.001
		SETD1A/MRE11 siRNA + HU	0.68076	0.0128909	<0.001
		BRCA2 siRNA + HU	0.666756	0.0166416	<0.001
		BRCA2/MRE11 siRNA + HU	1.00491	0.027384	0.635
	Fig S3E	Con siRNA + HU	1.0009	0.00631278	-
		SETD1A siRNA + HU	0.618671	0.0702355	<0.001
		Cyclin K siRNA + HU	1.0049	0.039496	0.445
	Fig S4I and S4J	H3.1-GFP WT + Con siRNA + HU	1.0025	0.0111364	-
		H3.1-GFP WT + BLM siRNA + HU	0.943409	0.0238612	0.32
		H3.1-GFP WT + DNA2 siRNA + HU	1.02355	0.0160699	0.941
		H3.1-GFP K4A + Con siRNA + HU	0.763575	0.0700514	-
		H3.1-GFP K4A + BLM siRNA + HU	0.985208	0.0380882	<0.001
		H3.1-GFP K4A + DNA2 siRNA + HU	1.05379	0.0160199	<0.001
	Fig S5E	H3.1-GFP K4A + Con siRNA + HU	0.75	0.03	-
		H3.1-GFP K4A + CHD1 siRNA + HU	0.78	0.04	0.53
		H3.1-GFP K4A + CHD4 siRNA + HU	0.98	0.05	< 0.001
	Fig S6A	Con siRNA + HU	0.99	0.01	-
		FANCD2 siRNA + HU	0.71	0.03	< 0.001
		FANCD2/BLM siRNA + HU	0.99	0.02	0.76
	N/A	fancd2 + HU	0.710328	0.00572766	-
		fancd2 + HU + Mirin	0.834743	0.0138162	0.004
		fancd2 + HU + DNA2i	0.830052	0.060781	<0.001
		fancd2 + WT chFANCD2 + HU	1.00356	0.0114498	-
		fancd2 + WT chFANCD2 + HU + Mirin	1.03227	0.0592213	0.32
		fancd2 + WT chFANCD2 + HU + DNA2i	1.00406	0.0159448	0.998
		fancd2 + R305W chFANCD2 + HU	0.702376	0.0254037	-
		fancd2 + R305W chFANCD2 + HU + Mirin	0.732547	0.0285213	0.892
		fancd2 + R305W chFANCD2 + HU + DNA2i	0.883827	0.0396705	<0.001
		fancd2 + K563R chFANCD2 + HU	0.719592	0.019562	-
		fancd2 + K563R chFANCD2 + HU + Mirin	0.840914	0.0227813	0.002
		fancd2 + K563R chFANCD2 + HU + DNA2i	0.841192	0.0128751	0.001
